# Supplementary material for: Dietary Supplementation with Amaranth Protein Isolate Modulates the Gut Microbiota in Children with Overweight and Obesity: A Nonrandomized Trial
Source: Nutrients. 2026 May 26;18(11):1690. doi: 10.3390/nu18111690 (PMC13258584; doi:10.3390/nu18111690)
Supplement: Supplementary file 1 [file nutrients-18-01690-s001.zip]

Archive with 1 entries (1 files):
- nutrients-4234983-supplementary.pdf
